# Supplementary material for: The predatory soil bacterium Lysobacter reprograms quorum sensing system to regulate antifungal antibiotic production in a cyclic-di-GMP-independent manner
Source: Commun Biol. 2021 Sep 24;4:1131. doi: 10.1038/s42003-021-02660-7 (PMC8463545; doi:10.1038/s42003-021-02660-7)
Supplement: Supplementary file 5 — Supplementary Data 2 [file 42003_2021_2660_MOESM5_ESM.xlsx]

## Sheet: Figure 1c
	0min			5min			20min			60min
MBP	1	1	1	1.00235	0.994923	1.00272	0.990015	0.989643	0.989272	0.984343	0.969484	0.988057
RpfG	1.00235	0.994923	1.00272	0	0	0	0	0	0	0	0	0
RpfG H190A	0.994923	0.984343	0.990015	0.903897	0.911326	0.900182	0.851354	0.850982	0.852097	0.761222	0.757507	0.724075
RpfG D191A	0.990015	0.999643	0.999272	1.00053	1.00424	0.996816	0.977305	0.97359	0.966161	0.94043	0.903284	0.94786
RpfG G253A	0.999272	0.994343	0.999484	0.962356	0.964585	0.958642	0.797189	0.793475	0.797189	0.785216	0.748069	0.822363
RpfG P255A	0.999643	0.989272	0.994343	0.874625	0.911772	0.859766	0.750486	0.750857	0.746771	0.441684	0.47883	0.442018

## Sheet: Figure 2
Figure 2a
OH11 (pBBR)	rpfG (pBBR)	rpfG/rpfG	rpfG/rpfG H190A	rpfG/rpfG D191A	rpfG/rpfG G253A	rpfG/rpfG Y254A	rpfG/rpfG P255A
1.40821	0	0.280429	5.01244	6.19871	0.115325	1.35651	1.68422
1.1956	0	0.404533	3.51401	7.44717	0.181133	2.00869	1.93474
1.19232	0	0.395154	4.17696	6.61903	0.0131069	1.54643	1.84451
Figure 2b
Time(h)	OH11 (pBBR)		rpfG (pBBR)		rpfG/rpfG		rpfG/rpfG H190A		rpfG/rpfG D191A		rpfG/rpfG G253A		rpfG/rpfG Y254A		rpfG/rpfG P255A
0	0.121	0.116	0.094	0.093	0.091	0.09	0.102	0.085	0.117	0.107	0.111	0.104	0.101	0.098	0.075	0.089
4	0.188	0.19	0.161	0.16	0.166	0.165	0.167	0.152	0.165	0.161	0.16	0.156	0.171	0.168	0.11	0.124
8	0.335	0.357	0.346	0.344	0.368	0.369	0.346	0.325	0.309	0.307	0.342	0.342	0.352	0.36	0.209	0.216
12	0.477	0.495	0.519	0.522	0.512	0.518	0.482	0.479	0.458	0.458	0.501	0.509	0.52	0.525	0.384	0.386
16	0.66	0.652	0.596	0.589	0.591	0.621	0.621	0.63	0.661	0.641	0.615	0.627	0.655	0.638	0.594	0.592
20	0.769	0.769	0.67	0.65	0.737	0.787	0.906	0.915	0.982	0.994	0.809	0.813	0.902	0.86	0.68	0.676
24	0.864	0.861	0.854	0.819	1	1.019	1.212	1.167	1.149	1.163	0.984	0.983	1.216	1.176	0.781	0.779
28	0.923	0.992	1.104	1.031	1.242	1.233	1.358	1.293	1.217	1.318	1.088	1.064	1.301	1.306	0.836	0.837
32	0.992	1.031	1.25	1.213	1.323	1.285	1.359	1.269	1.245	1.276	1.146	1.105	1.345	1.348	0.896	0.899
36	1.016	1.047	1.306	1.3	1.331	1.304	1.274	1.18	1.23	1.227	1.109	1.118	1.318	1.313	0.931	0.929
40	1.008	1.009	1.322	1.344	1.311	1.297	1.201	1.132	1.234	1.219	1.052	1.047	1.278	1.27	0.935	0.921
44	0.958	0.931	1.323	1.356	1.259	1.267	1.131	1.093	1.169	1.147	1.014	1.011	1.226	1.215	0.941	0.921
48	0.853	0.81	1.306	1.351	1.209	1.237	1.075	1.102	1.12	1.08	0.967	0.959	1.156	1.154	0.94	0.93
52	0.757	0.699	1.293	1.346	1.173	1.212	1.023	1.054	1.045	1.019	0.946	0.945	1.12	1.121	0.945	0.942
56	0.693	0.63	1.249	1.309	1.119	1.169	0.982	1.019	1.016	0.967	0.903	0.892	1.062	1.066	0.945	0.945
Figure 2c
Time(h)	OH11 (pBBR)		rpfG (pBBR)		rpfG/rpfG		rpfG/rpfG H190A		rpfG/rpfG D191A		rpfG/rpfG G253A		rpfG/rpfG Y254A		rpfG/rpfG P255A
0	0.155	0.161	0.144	0.156	0.147	0.14	0.129	0.117	0.147	0.146	0.146	0.148	0.147	0.145	0.136	0.137
4	0.216	0.223	0.172	0.176	0.209	0.205	0.138	0.129	0.186	0.187	0.198	0.196	0.171	0.165	0.142	0.143
8	0.402	0.395	0.393	0.389	0.388	0.372	0.298	0.285	0.429	0.42	0.443	0.428	0.399	0.387	0.176	0.174
12	0.749	0.735	0.632	0.627	0.728	0.705	0.502	0.514	0.613	0.596	0.648	0.631	0.64	0.625	0.287	0.276
16	0.946	0.929	0.843	0.827	0.916	0.904	0.723	0.725	0.864	0.851	0.889	0.866	0.863	0.845	0.487	0.471
20	0.984	0.984	0.97	0.96	0.972	0.967	0.905	0.906	0.952	0.965	0.875	0.882	0.964	0.963	0.663	0.653
24	0.918	0.924	1	1.003	0.966	0.971	0.957	0.977	0.973	1.007	0.877	0.903	0.996	1.006	0.856	0.842
28	0.794	0.793	0.952	0.966	0.939	0.952	0.887	0.939	0.923	0.963	0.847	0.872	0.954	0.972	0.924	0.921
32	0.673	0.642	0.88	0.888	0.916	0.932	0.722	0.831	0.888	0.907	0.805	0.83	0.892	0.907	0.92	0.942
36	0.595	0.556	0.817	0.812	0.892	0.909	0.663	0.758	0.859	0.863	0.766	0.786	0.847	0.854	0.893	0.912
40	0.55	0.519	0.786	0.773	0.867	0.884	0.649	0.719	0.82	0.837	0.738	0.752	0.825	0.825	0.867	0.883
44	0.503	0.481	0.752	0.74	0.839	0.856	0.63	0.689	0.774	0.812	0.715	0.724	0.795	0.804	0.829	0.856
48	0.475	0.452	0.707	0.709	0.812	0.826	0.598	0.65	0.738	0.775	0.68	0.701	0.757	0.777	0.781	0.816
52	0.459	0.437	0.655	0.661	0.782	0.795	0.564	0.612	0.695	0.731	0.635	0.668	0.716	0.737	0.741	0.773
56	0.445	0.418	0.612	0.618	0.75	0.764	0.535	0.579	0.66	0.691	0.604	0.629	0.682	0.7	0.708	0.736
Figure 2d
OH11 (pBBR)	rpfG (pBBR)	rpfG/rpfG	rpfG/rpfG H190A	rpfG/rpfG D191A	rpfG/rpfG G253A	rpfG/rpfG Y254A	rpfG/rpfG P255A
0.299978	0.299656	0.295818	0.335279	0.375456	0.344771	0.33909	0.360382
0.308678	0.308705	0.31766	0.301521	0.361724	0.300693	0.376485	0.371788
0.357967	0.309608	0.313643	0.295886	0.376217	0.33366	0.38986	0.353896

## Sheet: Figure 4
	Figure 4
		0 μM			2 μM			4 μM			8 μM			16 μM			32 μM
	Control	0.99925	1.00075	0.990055	1.00994	0.988451	1.01155	0.984683	1.00148	0.99373	1.00259	0.974041	1.01227	0.988325	0.994194	1.00476	0.998919	0.974401	1.00939
	Le HtsH1	0.0688142	0.139563	0.13554	0.264157	0.189536	0.155154	0.310307	0.339048	0.319459	0.454548	0.486112	0.457945	0.757407	0.677471	0.682143	0.919982	0.810723	0.852014
	Le HtsH2	0.0422717	0.0341779	0.0354673	0.052276	0.0559674	0.0558569	0.128728	0.132887	0.136127	0.251523	0.22859	0.222536	0.344668	0.388881	0.384409	0.479784	0.520639	0.514961
	Le HtsH3	0.0525166	0.0322909	0.0403564	0.0886533	0.064668	0.0727909	0.129005	0.115344	0.121104	0.19601	0.237822	0.221066	0.348165	0.38692	0.350956	0.550743	0.584586	0.59

## Sheet: Figure 5
	Figure 5a
	OH11	htsH1	htsH1/H1	htsH2	htsH2/H2	htsH3	htsH3/H3	htsH12	htsH12/H12	htsH23	htsH23/H23	htsH13	htsH13/H13	htsH123	htsH123/H123
	4.37269	1.8697	7.15118	2.451	4.57917	1.19435	7.73654	0.194599	4.91316	2.86775	4.4262	0.817048	2.21872	0.101157	3.75632
	3.4824	3.03879	7.05797	2.46299	4.31398	2.11028	7.04314	0.075979	5.53131	2.61531	5.00792	0.661375	2.95037	0.098796	4.22887
	3.73322	2.47597	6.83658	2.75219	4.71648	1.66181	8.04992	0.127869	4.73972	2.83418	4.48004	0.696539	2.26937	0.098404	4.01158
	Figure 5b
	Time(h)	OH11		htsH1		htsH2		htsH3		htsH12		htsH23		htsH13		htsH123
	0	0.097	0.096	0.084	0.089	0.102	0.097	0.122	0.114	0.107	0.111	0.121	0.103	0.091	0.1	0.102	0.091
	4	0.171	0.176	0.173	0.173	0.193	0.183	0.173	0.178	0.186	0.188	0.192	0.178	0.163	0.174	0.188	0.178
	8	0.358	0.377	0.41	0.415	0.437	0.396	0.338	0.371	0.415	0.395	0.398	0.399	0.383	0.397	0.422	0.4
	12	0.533	0.546	0.589	0.587	0.581	0.581	0.5	0.516	0.559	0.542	0.541	0.539	0.522	0.541	0.552	0.551
	16	0.719	0.699	0.732	0.717	0.71	0.742	0.693	0.704	0.696	0.65	0.615	0.613	0.648	0.672	0.685	0.71
	20	0.918	0.894	0.928	0.913	0.9	0.951	0.917	0.971	0.902	0.847	0.775	0.777	0.845	0.871	0.908	0.93
	24	1.077	1.101	1.14	1.138	1.086	1.125	1.103	1.199	1.092	1.083	1.039	1.038	1.089	1.093	1.1	1.079
	28	1.223	1.184	1.204	1.198	1.178	1.186	1.169	1.252	1.195	1.18	1.211	1.214	1.22	1.219	1.179	1.156
	32	1.236	1.228	1.227	1.225	1.208	1.213	1.218	1.213	1.249	1.251	1.27	1.257	1.264	1.256	1.217	1.193
	36	1.196	1.182	1.181	1.179	1.164	1.191	1.216	1.146	1.196	1.219	1.239	1.219	1.219	1.209	1.188	1.163
	40	1.13	1.106	1.112	1.114	1.09	1.116	1.175	1.122	1.131	1.16	1.153	1.145	1.145	1.148	1.126	1.103
	44	1.039	1	1.002	1.003	0.963	0.989	1.099	1.051	1.035	1.058	1.019	1.013	1.043	1.048	1.026	1.008
	48	1.004	0.944	0.884	0.903	0.897	0.929	1.061	1.01	0.96	0.967	0.942	0.932	0.957	0.962	0.948	0.932
	52	0.964	0.889	0.801	0.819	0.843	0.881	1.01	0.957	0.887	0.886	0.879	0.863	0.875	0.886	0.872	0.859
	Figure 5c
	Time(h)	OH11		htsH1		htsH2		htsH3		htsH12		htsH23		htsH13		htsH123
	0	0.161	0.175	0.152	0.147	0.142	0.139	0.154	0.163	0.152	0.163	0.164	0.159	0.146	0.147	0.15	0.139
	4	0.221	0.231	0.173	0.171	0.21	0.209	0.21	0.218	0.209	0.214	0.215	0.211	0.189	0.194	0.206	0.199
	8	0.488	0.46	0.312	0.311	0.462	0.463	0.463	0.441	0.419	0.414	0.407	0.395	0.372	0.373	0.413	0.409
	12	0.821	0.777	0.638	0.63	0.796	0.793	0.835	0.814	0.802	0.79	0.749	0.728	0.765	0.758	0.809	0.794
	16	0.943	0.898	0.886	0.877	0.922	0.924	0.975	0.961	0.947	0.941	0.888	0.872	0.911	0.907	0.961	0.958
	20	0.967	0.948	0.933	0.925	0.93	0.933	1.01	1.008	0.912	0.91	0.927	0.923	0.929	0.924	0.927	0.927
	24	0.907	0.925	0.935	0.938	0.883	0.884	0.98	0.999	0.838	0.834	0.895	0.908	0.92	0.919	0.876	0.872
	28	0.862	0.871	0.868	0.873	0.849	0.848	0.927	0.96	0.755	0.735	0.858	0.865	0.862	0.86	0.805	0.798
	32	0.826	0.834	0.84	0.838	0.825	0.825	0.877	0.923	0.734	0.713	0.836	0.836	0.827	0.823	0.776	0.766
	36	0.786	0.804	0.814	0.808	0.791	0.788	0.826	0.871	0.713	0.699	0.81	0.809	0.794	0.786	0.744	0.741
	40	0.759	0.766	0.781	0.778	0.749	0.75	0.782	0.812	0.689	0.681	0.774	0.782	0.759	0.752	0.71	0.704
	44	0.73	0.727	0.736	0.734	0.71	0.714	0.739	0.762	0.649	0.646	0.735	0.745	0.718	0.708	0.674	0.667
	48	0.695	0.693	0.7	0.695	0.671	0.676	0.699	0.715	0.61	0.609	0.7	0.711	0.685	0.676	0.632	0.627
	52	0.663	0.655	0.66	0.654	0.635	0.642	0.658	0.67	0.569	0.571	0.664	0.675	0.647	0.638	0.593	0.588

## Sheet: Figure S1
	Figure S1
	OH11	rpfF	rpfF + 10 μM DSF	rpfG	rpfG + 10 μM DSF
	1.97051	0	0.359248	0	0
	2.05119	0	0.296548	0	0
	1.70837	0	0.290224	0	0

## Sheet: Figure S6
	Figure S6
		htsH1			htsH2			htsH3			3074			3075
	OH11	0.974299	0.771499	1.33037	0.743001	1.958	0.68738	1.26468	0.974143	0.8117	0.985355	0.948018	1.07051	0.741257	1.16376	1.15923
	htsH1	0	0	0	0.693245	0.690235	0.670297	1.75853	1.39005	0.406174	1.18306	1.76152	2.10197	1.00679	1.74743	2.4899
	htsH2	1.802	1.54035	1.43017	0	0	0	2.35189	2.61878	1.6683	1.72006	2.01356	2.96677	1.68352	2.5535	2.39023
	htsH3	2.08393	2.14302	0.650257	0.490237	2.00828	2.94962	0	0	0	1.24368	1.47569	1.58231	0.911902	1.69065	1.88363
	htsH123	0	0	0	0	0	0	0	0	0	1.46035	1.5983	2.32819	1.62577	1.90904	1.75089

## Sheet: Figure S8
	Figure S8
	OH11	htsH1	htsH2	htsH3	htsH12	htsH23	htsH13	htsH123
	0.950825	0.117296	0.770517	0.711474	0.089594	0.531369	0.014114	0.201764
	0.965384	0.130262	0.83354	0.685159	0.140168	0.593817	0.027295	0.190289
	1.08943	0.77	0.879668	0.502185	0.09445	0.543567	0.09081	0.219993
